# Supplementary material for: Membrane Lipid Reshaping Underlies Oxidative Stress Sensing by the Mitochondrial Proteins UCP1 and ANT1
Source: Antioxidants (Basel). 2022 Nov 23;11(12):2314. doi: 10.3390/antiox11122314 (PMC9774536; doi:10.3390/antiox11122314)
Supplement: Supplementary file 1 [file antioxidants-11-02314-s001.zip]

Archive with 1 entries (1 files):
- antioxidants-1998485-supplementary.pdf
